# Supplementary material for: The diagnostic and prognostic importance of oxidative stress biomarkers and acute phase proteins in Urinary Tract Infection (UTI) in camels
Source: PeerJ. 2015 Nov 5;3:e1363. doi: 10.7717/peerj.1363 (PMC4647549; doi:10.7717/peerj.1363)
Supplement: Supplemental Information 1 [file peerj-03-1363-s001.xlsx]

## Sheet: Feuil1
group	Age	sex	Failure	Case_control	chronic	eMDA	sMDA	CAT	GSH	SOD	Cer	HP	SAA	Fibrinogen	TP	album	globulin	BUN	Creat	IL_6
0	5	1	.	0	.	105.36	11.23	15.6	6.8	4.5	0.1	0.31	9.9	3.1	6.1	3.5	2.6	12.3	1.1	13.2
0	5.5	1	.	0	.	101.36	11.11	16.3	7.1	5.12	0.09	0.32	9.6	3.6	6.2	3.2	3	12.4	0.8	12.36
0	6	1	.	0	.	109.35	10.36	15.2	7.2	4.9	0.08	0.29	9.2	3.3	7.2	3.4	3.8	11.7	0.94	11.36
0	6.5	0	.	0	.	110.36	11.23	15.3	6.9	4.6	0.08	0.35	9.6	3.5	5.9	3.5	2.4	10.5	0.87	12.36
0	7.6	0	.	0	.	112.45	11.2	16.3	6.3	4.8	0.09	0.26	8.9	2.9	5.6	2.9	2.7	11.3	1.2	11.25
0	6	1	.	0	.	110.36	10.32	15.4	6.5	4.9	0.1	0.28	9.2	2.8	5.5	2.9	2.6	9.6	0.94	13.87
0	5	0	.	0	.	113.54	11.45	15.6	6.8	5.6	0.1	0.31	9.9	3.6	6	3.1	2.9	9.8	0.86	13.2
0	5.5	1	.	0	.	109.36	11.6	15.6	6.5	5.2	0.09	0.32	9.9	3.1	6.2	3.2	3	10.54	0.86	13.45
0	7.6	0	.	0	.	108.54	10.23	15.6	6.8	5.1	0.08	0.29	9.6	3.6	5.8	2.9	2.9	10.32	1.1	12.54
0	7.6	1	.	0	.	108.36	10.36	16.3	7.1	4.5	0.08	0.35	9.2	3.3	5.4	2.8	2.6	11.65	1	12.56
0	5	1	.	0	.	107.36	11.23	15.2	7.2	5.12	0.09	0.26	9.6	3.5	5.8	2.8	3	12.3	0.92	11.47
0	5.9	1	.	0	.	111.23	10.36	15.3	6.9	4.9	0.1	0.28	8.9	2.9	5.6	2.8	2.8	12.8	0.94	13.8
0	3.8	1	.	0	.	112.64	10.36	16.3	6.3	4.6	0.1	0.35	9.2	2.8	6.8	3.5	3.3	11.7	0.83	12.36
0	5.6	1	.	0	.	113.54	10.45	15.4	6.5	5.8	0.09	0.34	9.9	3.6	5.8	2.9	2.9	10.65	0.98	11.23
0	7.8	0	.	0	.	107.36	11.23	15.6	6.8	5.1	0.1	0.35	9.9	3.5	6.8	3.6	3.2	9.89	0.96	10.23
1	5.8	1	0	1	0	170.36	16.36	12.3	3.8	3.8	2.1	2.3	21.5	6.3	5.6	2.3	3.3	11.2	1.1	18.25
1	6.6	1	0	1	0	180.36	18.26	13.6	3.9	4.12	3.1	3.6	21.3	3.5	5.8	2.6	3.2	10.6	0.8	16.35
1	5.8	1	0	1	0	177.36	17.26	13.6	4.6	3.9	2.02	6.5	20.3	7.6	5.4	2.4	3	9.9	0.6	16.47
1	6.9	1	0	1	0	106.32	10.23	15.42	9.11	7.22	0.1	0.23	20.6	3.52	5.8	2.9	2.9	10.8	0.84	12.3
1	8.4	1	0	1	0	104.23	10.24	9.33	8.22	7.55	3.6	0.22	9.23	3.62	6.2	3.1	3.1	11.2	0.82	11.6
1	7.5	1	0	1	0	178.36	18.26	12.4	4.9	3.6	0.09	2.3	9.92	5.6	5.7	2.5	3.2	10.23	0.5	17.25
1	7.6	1	0	1	0	182.36	17.36	18.33	3.6	3.8	3.6	3.6	19.6	5.3	5.7	2.4	3.3	12.2	0.82	16.32
1	6.9	1	0	1	0	108.33	10.11	9.6	6.42	5.52	0.9	0.28	8.85	3.42	5.5	3	2.5	11.23	1.1	11.89
1	7.2	1	0	1	0	166.36	18.26	15.46	4.2	4.1	0.2	5.6	16.3	5.4	5.5	2.45	3.1	10.3	0.94	18.25
1	7	1	0	1	0	109.26	11.11	11.3	6.82	8.12	0.08	0.21	19.23	2.94	6.2	3.1	3.1	12.4	0.91	12.36
1	7.2	1	0	1	0	177.26	19.36	9.3	3.9	3.6	0.3	4.5	16.5	5.9	5.4	2.61	2.8	11.5	0.64	16.25
1	5.8	1	1	1	0	188.36	20.36	12.3	3.6	3.2	0.08	4.6	19.6	5.3	5.42	2.45	2.97	9.92	0.65	17.23
1	5.9	0	0	1	0	180.36	18.26	13.6	3.9	3.1	0.8	4.5	20.6	3.4	5.56	2.35	3.21	12.2	0.75	11.25
1	5.5	0	0	1	0	170.36	17.26	13.6	3.8	3.5	0.9	0.2	15.9	5.9	5.6	2.34	3.26	10.87	0.74	12.36
1	6.3	0	0	1	0	105.26	10.23	20.1	7.11	5.11	0.14	0.31	18.32	2.96	6.3	3.2	3.1	9.95	0.87	12.11
1	5.9	0	0	1	0	181.36	18.36	12.4	3.9	3.12	0.12	4.6	17.6	4.2	5.7	2.47	3.23	11.23	0.84	11.25
1	5.5	0	0	1	0	171.36	17.15	9.6	4.1	3.9	1.3	4.3	17.9	4.6	5.63	2.36	3.27	11.32	0.96	18.39
1	6.9	0	0	1	0	180.36	16.95	11.3	3.9	3.6	1.6	3.6	18.6	4.3	5.72	3.1	2.62	12.4	0.67	18.36
1	7.1	0	0	1	0	170.36	17.26	9.3	3.9	3.8	2.2	0.1	20.3	4.5	5.8	2.54	3.26	11.54	1	19.45
1	8.1	0	1	1	0	186.36	20.36	11.6	4.8	4.1	0.13	4.2	15.6	4.1	5.9	2.62	3.28	10.9	1.2	11.25
1	5.6	0	1	1	0	187.25	21.48	9.4	3.6	3.7	2.3	5.2	22.3	4.3	5.6	2.45	3.15	9.9	1.1	19.36
1	6.8	1	1	1	0	190.36	20.89	11.2	4.2	4.1	3.5	4.8	25.3	5.8	5.5	2.38	3.12	9.8	1.22	18.25
1	6.5	1	0	1	0	171.36	18.55	9.8	3.6	3.6	1.2	4.5	28.6	4.6	5.4	2.57	2.83	10.2	0.97	17.25
1	6.5	0	0	1	0	174.25	17.56	10.2	4.2	3.8	1.6	4.6	26.8	4.8	5.7	2.58	3.12	9.87	0.98	18.36
1	7.2	0	0	1	0	169.35	17.26	11.6	4.15	3.8	0.6	5.3	27.6	5.8	5.7	2.68	3.02	9.89	0.78	19.36
1	5.8	0	0	1	0	168.26	18.45	11.6	3.8	3.2	0.9	5.6	25.3	6.3	5.84	2.45	3.39	10.23	0.65	11.23
1	7.3	0	0	1	0	178.26	19.26	11.8	4.3	3.1	1.6	6.4	18.9	6.2	5.63	2.47	3.16	11.23	0.78	18.36
1	6.7	0	0	1	0	170.36	18.26	10.8	4.8	4.1	1.2	2.6	19.7	5.2	5.62	2.56	3.06	10.54	0.91	20.36
1	6.8	1	0	1	0	180.25	17.36	16.3	4.9	4.2	1.3	2.8	20.5	5.1	5.82	2.59	3.23	12.3	0.68	21.36
1	7.2	1	0	1	0	167.33	16.33	12.6	3.6	3.9	0.6	4.8	22.5	4.3	6.34	2.62	3.72	9.87	0.87	17.59
1	5.9	1	0	1	0	171.26	17.44	10.5	3.7	3.8	0.2	4.7	19.8	4.5	5.47	2.74	2.73	12.3	1.1	18.25
1	6.5	0	0	1	0	179.49	17.56	9.5	4.1	3.5	2.3	4.7	26.8	3.86	5.38	2.53	2.85	9.87	1.2	18.77
1	7.5	1	0	1	0	178.26	18.26	9.6	5.1	4.1	1.5	3.5	25.9	5.45	5.75	2.53	3.22	10.45	0.68	19.25
1	7.4	1	0	1	0	172.36	18.22	15.8	4.8	5.2	1.9	4.1	19.6	4.85	5.47	2.72	2.75	10.35	0.78	20.36
1	6.6	1	0	1	0	179.36	19.33	10.2	5.2	3.6	0.9	3.8	18.6	4.8	5.65	2.48	3.17	11.2	0.68	20.34
1	6.8	1	0	1	0	165.36	16.69	10.36	6.1	3.7	0.63	2.9	10.56	3.6	5.76	2.37	3.39	10.2	0.73	19.54
1	6.9	1	0	1	0	166.25	16.54	9.8	7.1	5.1	0.93	1.6	25.36	3.5	5.5	2.9	2.6	9.78	0.95	19.87
2	7.5	1	1	1	1	198.25	22.36	11.3	3.3	2.5	1.09	2.33	11.9	3.9	8.2	2.7	5.5	12.5	0.9	14.25
2	8.5	1	1	1	1	199..6	23.36	11.6	3.9	2.12	1.14	2.22	10.4	4.5	8.5	2.6	5.9	13.5	1.2	11.23
2	5.6	1	1	1	1	203.66	24.26	10.6	3.1	3.3	1.09	1.27	9.6	3.9	7.8	2.8	5	14.23	1.1	13.25
2	5.8	1	1	1	1	211.36	21.36	15.23	3.3	3.1	1.08	3.33	9.5	3.4	7.5	2.5	5	11.23	0.69	14.25
2	7.8	1	1	1	1	221.36	22.69	8.6	3.6	3.4	0.08	1.27	12.5	3.9	6.9	2.8	4.1	10.23	0.97	15.24
2	8.2	1	1	1	1	213.05	23.65	10.3	4	2.5	2.13	3.29	13.2	4.2	8.2	2.6	5.6	11.23	0.87	11.25
2	7.4	1	1	1	1	211.45	23.47	9.4	2.9	2.6	2.12	0.45	10.8	3.4	7.8	2.5	5.3	12.36	0.78	11.45
2	6.9	1	1	1	1	210.36	24.15	10.3	3.6	3.2	0.08	2.36	11.6	4.2	8.8	2.7	6.1	13.26	0.98	12.36
2	6.9	0	1	1	1	199.36	23.65	9.6	2.9	3.1	0.08	3.39	12.6	4.7	7.6	2.5	5.1	14.25	0.96	14.57
2	6.8	0	1	1	1	215.42	23.69	10.6	3.3	3.1	1.08	0.34	13.4	3.9	7.5	2.4	5.1	14.25	0.78	15.24
2	7.2	0	1	1	1	221.36	22.58	9.4	3.9	2.52	1.13	2.36	14.2	2.4	7.4	2.54	4.86	13.25	0.87	13.26
2	7	0	1	1	1	213.54	22.78	9.6	2.3	3.2	0.08	1.26	11.7	4.2	8.4	2.57	5.83	12.54	0.88	13.47
2	5.8	0	1	1	1	219.36	22.59	10.3	3.1	3.3	0.11	2.31	11.2	4.9	8.2	2.6	5.6	10.23	0.98	11.258
2	5.4	0	1	1	1	211.36	21.48	8.9	2.6	2.8	1.12	0.32	12.9	3.4	8.7	2.57	6.13	11.36	0.99	15.36
2	6.7	0	1	1	1	220.36	21.48	8.8	2.2	2.6	1.13	0.29	10.8	3.6	8.9	2.56	6.34	9.97	0.77	15.42
2	7.2	0	1	1	1	219.64	23.26	16.25	2.6	2.6	0.11	3.23	11.6	4.9	7.9	2.45	5.45	12.32	0.75	14.25
2	7.5	0	1	1	1	218.36	23.45	9.2	2.8	2.8	1.09	1.34	12.8	3.9	7.6	2.72	4.88	13.24	0.69	12.36
2	7	0	1	1	1	217.26	21.67	8.7	2.9	2.9	0.13	0.32	12.9	3.6	7.8	2.56	5.24	12.34	0.86	11.35
2	6.6	0	1	1	1	213.54	23.45	8.9	3.1	3.1	1.12	1.87	13.9	4.6	7.8	2.57	5.23	13.21	0.78	15.24
2	6	0	1	1	1	222.36	21.67	8.6	2.8	3.2	1.09	2.34	12.4	3.9	8.5	2.58	5.92	11.54	0.76	14.28
2	5.9	0	1	1	1	211.36	22.54	9.1	2.8	2.8	0.09	3.25	9.6	4.6	8.7	2.47	6.23	11.24	0.77	15.24
2	7.2	0	1	1	1	202.36	22.87	9.1	3.2	2.5	1.13	3.26	11.5	4.5	8.8	2.38	6.42	12.36	0.69	15.47
2	7	0	1	1	1	205.64	21.69	8.7	2.8	2.57	2.13	0.32	11.86	3.2	8.5	2.57	5.93	14.36	0.87	14.25
2	8.1	0	1	1	1	210.34	21.39	8.7	2.6	2.65	1.23	1.24	10.75	3.95	8.7	2.54	6.16	16.32	0.59	13.69
2	10.2	0	1	1	1	209.48	23.48	9.2	2.8	3.2	1.12	0.34	10.2	2.8	7.9	2.66	5.24	15.24	0.77	12.36
2	7.5	1	1	1	1	213.24	24.64	16.25	2.8	3.3	2.13	2.41	12.41	3.24	8.9	2.65	6.25	14.23	0.98	12.69
2	7.2	0	1	1	1	208.26	24.15	8.6	2.6	2.9	2.1	2.32	10.2	4.2	8.65	2.47	6.18	13.24	1.1	18.23
2	7	0	1	1	1	211.36	23.67	8.8	2.5	2.45	1.09	0.42	13.87	2.9	7.98	2.75	5.23	9.89	1.23	14.25
2	8.1	0	1	1	1	220.1	23.74	9.1	2.8	2.65	1.38	0.23	14.65	4.1	8	2.64	5.36	11.23	1	12.36
2	10.2	0	1	1	1	214.3	22.58	9.4	2.9	3.4	1.09	1.3	13.66	3.65	8.2	2.54	5.66	12.32	1.2	15.47
2	7.5	1	1	1	1	216.4	23.64	10.69	3.1	3.21	1.12	1.22	12.56	4.23	8.9	2.58	6.32	11.32	0.63	14.25
2	8.5	0	1	1	1	109.33	10.23	16.36	6.8	6.6	0.09	0.32	9.9	3.1	6.2	3.1	3.1	10.33	0.96	11.23
2	7.5	0	1	1	1	105.36	10.11	15.23	7.32	4.5	0.08	0.31	10.36	3.6	7.5	3.2	4.3	11.23	1.1	12.36
2	10.2	0	1	1	1	108.26	11.12	15.36	7.12	3.32	0.09	0.26	9.94	3.3	6.8	3.3	3.5	9.69	0.96	11.36
2	9.3	0	1	1	1	106.25	10.1	8.56	2.8	7.25	0.11	0.28	9.5	3.5	7.1	3.1	4	10.22	0.87	12.54
2	9.5	0	1	1	1	109.36	10.32	9.23	7.11	4.52	0.09	0.33	10.33	2.9	7.3	3	4.3	11.23	1.1	13.11
2	9.6	1	1	1	1	111.33	11.21	16.26	3.52	5.12	0.12	0.29	8.96	4.2	8.1	3.1	5	10.96	0.96	11.23
